# Supplementary material for: Platelet characteristics in extremely preterm infants after fatty acid supplementation: a randomized controlled trial
Source: Pediatr Res. 2024 Dec 19;98(2):680–9. doi: 10.1038/s41390-024-03775-3 (PMC12454127; doi:10.1038/s41390-024-03775-3)
Supplement: Supplementary file 6 — Supplemental Table 2 [file 41390_2024_3775_MOESM6_ESM.xlsx]

## Sheet: Sheet1
Supplemental Table 2: Description of platelet-related proteins.
UniProt ID	Identifier	Protein name	Tissue specificity (HPA-version 19)	Secretome category (HPA-version 19)	Platelet association (HPA-version 19)
Q76LX8	ADAM ATS13	A disintegrin and metalloproteinase with thrombospondin motifs 13	Liver	Intracellular, Secreted (different isoforms)	Platelet activation
P05067	APP	Amyloid-beta precursor protein	Low tissue specificity	Intracellular, Membrane, Secreted (different isoforms)	Platelet degranulation
P30530	AXL	Tyrosine-protein kinase receptor UFO	Low tissue specificity	Membrane	Platelet activation
Q9BXJ1	C1QT1	Complement C1q tumor necrosis factor-related protein 1	Lung	Secreted	Negative regulation of platelet activation and aggregation
P42574	CASP3	Caspase-3	Low tissue specificity	Intracellular	Apoptotic DNA fragmentation platelet formation
Q6YHK3	CD109	CD109 antigen	Parathyroid gland	Membrane	Platelet degranulation
P25942	CD40	Tumor necrosis factor receptor superfamily member 5	Placenta	Membrane	Platelet activation
P29965	CD40L	CD40 ligand	Lymphoid tissue	Membrane, Secreted (different isoforms)	Platelet activation
Q07108	CD69	Early activation antigen CD69	Intestine, smooth muscle, urinary bladder	Membrane	Expressed on the surface of platelets
Q9UIB8	CD84	SLAM family member 5	Low tissue specificity	Intracellular, Membrane, Secreted (different isoforms)	Platelets specific
Q9NPY3	CD93	Complement component C1q receptor	Intestine, liver	Intracellular	Tissue-specific to platelet
P02452	CO1A1	Collagen alpha-1			Platelet activation
P49747	COMP	Cartilage oligomeric matrix protein	Lymphoid tissue, placenta	Secreted	Platelet aggregation
P03951	F11	Coagulation factor XI	Placenta	Membrane	Produced by platelets
P08709	F7	Coagulation factor VII	Adipose tissue, skeletal muscle	Intracellular, Secreted (different isoforms)	Positive regulation of platelet-derived growth factor receptor signalling pathway
Q92520	FAM3C	Protein FAM3C (Interleukin-like EMT inducer)	Low tissue specificity	Intracellular	Platelet degranulation
P12318	FCGR2A	Low-affinity immunoglobulin gamma Fc region receptor II-a	Liver	Intracellular, Secreted (different isoforms)	Found in eosinophil platelets.
P31994	FCGR2B	Low-affinity immunoglobulin gamma Fc region receptor II-b	Liver	Membrane, Secreted (different isoforms)	Tissue-specific to platelet
Q14393	GAS6	Growth arrest-specific protein 6	Adipose tissue, heart muscle	Intracellular, Secreted (different isoforms)	Platelet activation
P07359	GP1BA	Platelet glycoprotein Ib alpha chain	Liver	Secreted	Platelet activation and aggregation
Q9HCN6	GP6	Platelet glycoprotein VI	Bone marrow, lymphoid tissue	Membrane	Platelet activation
P14210	HGF	Hepatocyte growth factor	Placenta	Secreted	Platelet degranulation
P04792	HSPB1	Heat shock protein beta-1	Esophagus	Intracellular	Platelet aggregation
P14778	IL1R1	Interleukin-1 receptor type 1	Low tissue specificity	Membrane, Secreted (different isoforms)	Platelet-derived growth factor receptor binding
P05231	IL6	Interleukin-6	Adipose tissue, lymphoid tissue	Blood	Platelet activation
P08648	ITGA5	Integrin alpha-5	Low tissue specificity	Intracellular, Membrane (different isoforms)	Platelet-derived growth factor receptor binding
P05556	ITGB1	Integrin beta-1	Tissue enhanced (adipose tissue, heart muscle, smooth muscle, tongue)	Intracellular, Secreted (different isoforms)	Expressed in platelets
Q9Y624	JAM-A	Junctional adhesion molecule A	Low tissue specificity	Membrane	Positive regulation of platelet aggregation
P01137	LAP TGF-beta-1	Transforming growth factor beta-1	Low tissue specificity	Secreted	Platelet degranulation
Q12866	MERTK	Tyrosine-protein kinase Mer	Low tissue specificity	Intracellular, Membrane, Secreted (different isoforms)	Platelet activation
O14786	NRP1	Neuropilin-1	Liver	Intracellular	Platelet-derived growth factor receptor signalling pathway
Q9NWQ8	PAG1	Phosphoprotein associated with glycosphingolipid-enriched microdomains 1	Testis	Intracellular, Membrane (different isoforms)	Present in platelets
P05121	PAI	Plasminogen activator inhibitor 1	Placenta	Secreted	Platelet degranulation
P04085	PDGFA	Platelet-derived growth factor subunit A	Skeletal muscle	Intracellular, Secreted	Negative regulation of platelet activation, platelet degranulation, platelet-derived growth factor receptor signalling pathway
P01127	PDGFB	Platelet-derived growth factor subunit B	Cervix, gallbladder	Intracellular, Secreted (different isoforms)	Platelet-derived growth factor receptor-beta signaling pathway and platelet-derived growth factor receptor signaling pathway
P09619	PDGFRB	Platelet-derived growth factor receptor beta	Low tissue specificity	Intracellular, Membrane (different isoforms)	Platelet degranulation and negative regulation of platelet activation
Q5VY43	PEAR1	Platelet endothelial aggregation receptor 1	Low tissue specificity	Intracellular, Membrane (different isoforms)	Platelet aggregation
P16284	PECAM-1	Platelet endothelial cell adhesion molecule	Placenta	Intracellular, Membrane, (different isoforms)	Platelet degranulation
P47712	PLA2G4A	Cytosolic phospholipase A2	Parathyroid gland, seminal vesicle	Intracellular	Positive regulation of platelet activation
Q13093	PLA2G7	Platelet-activating factor acetylhydrolase	Low tissue specificity	Secreted	Platelet-activating factor, catabolic and metabolic process
Q14242	PSGL-1 (Q14242)	P-selectin glycoprotein ligand 1	Low tissue specificity	Intracellular	Highly selective expression is present in megakaryocytes, platelets, and endothelial cells.
P29350	PTPN6	Tyrosine-protein phosphatase non-receptor type 6	Bone marrow, lymphoid tissue	Intracellular	Platelet activation, aggregation and formation
Q99969	RARRES2	Retinoic acid receptor responder protein 2	Adrenal gland, liver, pancreas	Secreted	Platelet degranulation
P31431	SDC4	Syndecan-4	Low tissue specificity	Secreted	Thrombospondin receptor activity
P16109	SELP	P-selectin	Low tissue specificity	Intracellular, Membrane, Secreted (different isoforms)	Platelet degranulation and positive regulation of platelet activation
P05154	SERPINA5	Plasma serine protease inhibitor	Bone marrow, lymphoid tissue	Membrane	Platelet degranulation
P00441	SOD1	Superoxide dismutase	Urinary bladder	Intracellular, Secreted (different isoforms)	Platelet degranulation
P12931	SRC	Proto-oncogene tyrosine-protein kinase Src	Low tissue specificity	Intracellular	Platelet activation
P50225	ST1A1	Sulfotransferase 1A1	Low tissue specificity	Membrane, Secreted (different isoforms)	Tissue-specific to platelet
P13726	TF	Tissue factor	Low tissue specificity	Intracellular, Membrane, Secreted (different isoforms)	Positive regulation of platelet-derived growth factor receptor signalling pathway
P35442	THBS2	Thrombospondin-2	Platelets specific	Membrane	Platelet alpha granule
P35443	THBS4	Thrombospondin-4	Lymphoid tissue, placenta	Intracellular, Membrane (different isoforms)	Platelet alpha granule
P01033	TIMP1	Metalloproteinase inhibitor 1	Adrenal gland, liver, testis	Secreted	Platelet degranulation
P00750	t-PA	Tissue-type plasminogen activator	Low tissue specificity	Intracellular, Secreted (different isoforms)	Platelet-derived growth factor receptor signalling pathway
P40225	TPO	Thrombopoietin	Liver	Intracellular, Secreted (different isoforms)	The major physiological regulator of circulating platelets
P07204	TRBM	Thrombomodulin	Low tissue specificity	Secreted	Negative regulation of platelet activation
P19971	TYMP	Thymidine phosphorylase	Low tissue specificity	Intracellular	Platelet-derived endothelial cell growth factor
Q06418	TYRO3	Tyrosine-protein kinase receptor	Brain, ovary	Intracellular, Membrane (different isoforms)	Platelet activation and aggregation
P15692	VEGFA	Vascular endothelial growth factor A	Low tissue specificity	Intracellular, Secreted (different isoforms)	Platelet degranulation
O43915	VEGFD	Vascular endothelial growth factor D	Parathyroid gland, urinary bladder	Secreted	Platelet degranulation
P04275	VWF	von Willebrand factor	Low tissue specificity	Secreted	Platelet activation and degranulation
