# Supplementary material for: Platelet characteristics in extremely preterm infants after fatty acid supplementation: a randomized controlled trial
Source: Pediatr Res. 2024 Dec 19;98(2):680–9. doi: 10.1038/s41390-024-03775-3 (PMC12454127; doi:10.1038/s41390-024-03775-3)
Supplement: Supplementary file 7 — Supplemental Table 3 [file 41390_2024_3775_MOESM7_ESM.xlsx]

## Sheet: Sheet1
Supplemental Table 3: Robustness analyses: Unadjusted and adjusted logistic regression for the association between thrombocytopenia, a CRP >20 mg/L, and sepsis with severe ROP using 1000 bootstrapped studies with replacement.
	Unadjusted logistic regression		Adjusted logistic regression*
Variable	OR	p-value	OR	p-value
	median	median	median	median
	(p25-p75)	(p25-p75)	(p25-p75)	(p25-p75)
	(p2.5-p97.5)	(p2.5-p97.5)	(p2.5-p97.5)	(p2.5-p97.5)
Thrombocytopenia <100 x 109/L
<1 week PNA	3.12	0.007	1.54	0.32
	(2.38 - 4.16)	(<.001 - 0.039)	(1.05 - 2.23)	(0.11 - 0.62)
	(1.28 - 7.53)	(<.001 - 0.50)	(0.53 - 4.62)	(0.004 - 0.95)
<4 weeks PNA	3.79	<.001	2.37	0.06
	(3.02 - 4.90)	(<.001 - 0.003)	(1.74 - 3.32)	(0.009 - 0.22)
	(1.79 - 8.08)	(<.001 - 0.12)	(0.93 - 5.93)	(<.001 - 0.83)
<30 weeks PMA	4.26	<.001	2.36	0.06
	(3.33 - 5.60)	(<.001 - 0.001)	(1.65 - 3.20)	(0.009 - 0.26)
	(2.05 - 9.11)	(<.001 - 0.052)	(0.83 - 5.85)	(<.001 - 0.87)
≥30 weeks PMA	4.92	0.003	4.01	0.037
	(3.49 - 7.03)	(<.001 - 0.018)	(2.53 - 6.39)	(0.007 - 0.15)
	(1.76 - 16.98)	(<.001 - 0.28)	(1.14 - 15.84)	(<.001 - 0.72)
CRP >20 mg/L
<1 week PNA	4.09	0.003	4.47	0.016
	(2.90 - 5.68)	(<.001 - 0.026)	(3.24 - 6.18)	(0.004 - 0.06)
	(1.59 - 12.72)	(<.001 - 0.37)	(1.78 - 13.56)	(<.001 - 0.40)
<4 weeks PNA	3.49	<.001	2.53	0.033
	(2.71 - 4.48)	(<.001 - 0.006)	(1.89 - 3.32)	(0.007 - 0.15)
	(1.76 - 7.19)	(<.001 - 0.12)	(1.06 - 5.81)	(<.001 - 0.74)
<30 weeks PMA	4.07	<.001	2.75	0.018
	(3.19 - 5.24)	(<.001 - 0.001)	(2.08 - 3.74)	(0.002 - 0.09)
	(2.02 - 8.40)	(<.001 - 0.047)	(1.16 - 6.57)	(<.001 - 0.67)
≥30 weeks PMA	1.73	0.14	1.28	0.39
	(1.32 - 2.23)	(0.031 - 0.42)	(0.90 - 1.80)	(0.16 - 0.68)
	(0.80 - 3.67)	(<.001 - 0.95)	(0.46 - 3.41)	(0.006 - 0.97)
Sepsis event
<1 week PNA	3.95	0.27	3.53	0.39
	(2.02 - 8.35)	(0.07 - 0.76)	(1.61 - 8.54)	(0.14 - 0.83)
	(<.001 - 5315060)	(0.007 - 0.99)	(<.001 - 6319359)	(0.015 - 0.99)
<4 weeks PNA	1.86	0.14	1.68	0.31
	(1.41 - 2.53)	(0.027 - 0.40)	(1.17 - 2.40)	(0.10 - 0.63)
	(0.80 - 4.33)	(<.001 - 0.93)	(0.56 - 5.30)	(0.004 - 0.96)
<30 weeks PMA	3.11	0.004	2.62	0.06
	(2.36 - 4.13)	(<.001 - 0.029)	(1.85 - 3.70)	(0.011 - 0.22)
	(1.43 - 6.98)	(<.001 - 0.40)	(0.99 - 8.75)	(<.001 - 0.84)
≥30 weeks PMA	1.92	0.26	2.59	0.18
	(1.30 - 2.83)	(0.07 - 0.56)	(1.68 - 3.87)	(0.06 - 0.45)
	(0.45 - 6.59)	(0.002 - 0.96)	(0.59 - 9.52)	(0.004 - 0.94)
* Models are adjusted for GA, center, and AA/DHA treatment.
Analyses are performed using 1000 bootstrapped studies from the original data, with replacement. p2.5 = 2.5th percentile, p25 = 25th percentile, median = 50th percentile, p75 = 75th percentile, p97.5 = 97.5th percentile.
Abbreviation: AA; arachidonic acid, CI; confidence interval, CRP; C-reactive protein, DHA; docosahexaenoic acid, GA; gestational age, OR; odds ratio, PMA; postmenstrual age, PNA; postnatal age, ROP; retinopathy of prematurity.
