# Supplementary material for: Platelet characteristics in extremely preterm infants after fatty acid supplementation: a randomized controlled trial
Source: Pediatr Res. 2024 Dec 19;98(2):680–9. doi: 10.1038/s41390-024-03775-3 (PMC12454127; doi:10.1038/s41390-024-03775-3)
Supplement: Supplementary file 8 — Supplemental Table 4 [file 41390_2024_3775_MOESM8_ESM.xlsx]

## Sheet: Sheet1
Supplemental Table 4: Associations between thrombocytopenia, AA, DHA, and platelet-related proteins during the first four postnatal weeks.
	Adjusted linear regression*
	Standardized beta estimate (95% CI)
Protein	Thrombocytopenia	AA	DHA
ADAM-TS13 (Q76LX8)	-0.43 (-0.78--0.08)	0.09 (-0.06-0.24)	0.21 (0.06-0.37)
APP (P05067)	-0.73 (-1.05--0.40)	0.06 (-0.09-0.21)	0.22 (0.07-0.37)
COMP (P49747)	0.07 (-0.29-0.44)	-0.18 (-0.34--0.03)	-0.04 (-0.21-0.12)
CASP-3 (P42574)	-0.01 (-0.37-0.35)	-0.01 (-0.16-0.15)	-0.08 (-0.24-0.08)
CD109 (Q6YHK3)	-0.22 (-0.54-0.10)	-0.01 (-0.14-0.13)	-0.02 (-0.16-0.13)
CD40-L (P29965)	-0.54 (-0.89--0.20)	0.11 (-0.04-0.26)	0.16 (0.00-0.32)
F7 (P08709)	-0.01 (-0.36-0.34)	0.12 (-0.03-0.27)	0.21 (0.05-0.36)
F11 (P03951)	-0.14 (-0.51-0.22)	0.02 (-0.14-0.17)	0.21 (0.05-0.37)
COL1A1 (P02452)	0.08 (-0.28-0.43)	0.01 (-0.14-0.16)	0.06 (-0.10-0.22)
C1QTNF1 (Q9BXJ1)	0.11 (-0.25-0.47)	-0.06 (-0.22-0.09)	0.05 (-0.11-0.21)
CD93 (Q9NPY3)	0.09 (-0.27-0.45)	-0.02 (-0.17-0.14)	-0.06 (-0.22-0.10)
PLA2G4A (P47712)	-0.08 (-0.43-0.28)	-0.07 (-0.22-0.09)	-0.12 (-0.27-0.04)
CD69 (Q07108)	-0.32 (-0.68-0.04)	0.14 (-0.02-0.29)	0.12 (-0.04-0.28)
GAS6 (Q14393)	0.23 (-0.11-0.58)	-0.17 (-0.32--0.02)	-0.10 (-0.26-0.06)
HSP 27 (P04792)	0.24 (-0.12-0.59)	0.09 (-0.06-0.24)	0.01 (-0.15-0.17)
HGF (P14210)	-0.11 (-0.45-0.24)	-0.07 (-0.22-0.08)	-0.01 (-0.16-0.15)
ITGA5 (P08648)	-0.12 (-0.46-0.23)	-0.15 (-0.30--0.01)	-0.02 (-0.18-0.13)
ITGB1 (P05556)	-0.23 (-0.58-0.12)	-0.13 (-0.27-0.02)	0.01 (-0.15-0.17)
IL-1RT1 (P14778)	0.23 (-0.13-0.59)	0.02 (-0.14-0.18)	0.00 (-0.16-0.16)
IL6 (P05231)	0.58 (0.24-0.91)	-0.13 (-0.27-0.02)	-0.10 (-0.26-0.05)
JAM-A (Q9Y624)	0.46 (0.15-0.77)	0.01 (-0.12-0.15)	0.03 (-0.11-0.18)
FCGR2A (P12318)	0.44 (0.09-0.80)	-0.09 (-0.25-0.06)	-0.08 (-0.24-0.09)
IgG Fc receptor II-b (P31994)	-0.01 (-0.37-0.36)	-0.03 (-0.19-0.13)	0.06 (-0.10-0.22)
TIMP1 (P01033)	0.01 (-0.36-0.37)	-0.12 (-0.28-0.03)	0.09 (-0.07-0.25)
NRP1 (O14786)	0.30 (-0.04-0.64)	-0.24 (-0.38--0.09)	-0.23 (-0.38--0.08)
PAG1 (Q9NWQ8)	0.13 (-0.22-0.49)	0.17 (0.01-0.32)	0.16 (0.00-0.32)
SERPINA5 (P05154)	-0.28 (-0.59-0.03)	0.12 (-0.02-0.25)	0.25 (0.11-0.38)
PAI (P05121)	-0.63 (-0.97--0.28)	0.05 (-0.11-0.20)	0.26 (0.10-0.41)
PEAR1 (Q5VY43)	0.08 (-0.28-0.43)	-0.16 (-0.32--0.01)	-0.09 (-0.25-0.07)
PECAM-1 (P16284)	-0.04 (-0.40-0.32)	-0.11 (-0.27-0.04)	0.06 (-0.10-0.22)
GP1BA (P07359)	-0.31 (-0.66-0.04)	-0.08 (-0.23-0.07)	0.09 (-0.07-0.24)
GP6 (Q9HCN6)	-0.49 (-0.85--0.14)	0.05 (-0.11-0.20)	0.11 (-0.05-0.27)
PLA2G7 (Q13093)	0.07 (-0.24-0.38)	-0.05 (-0.19-0.08)	-0.05 (-0.19-0.09)
PDGFRB (P09619)	-0.03 (-0.39-0.32)	-0.16 (-0.31--0.01)	-0.07 (-0.23-0.09)
PDGF subunit A (P04085)	-0.79 (-1.12--0.46)	0.08 (-0.07-0.23)	0.27 (0.12-0.43)
PDGF subunit B (P01127)	-0.75 (-1.08--0.43)	0.07 (-0.07-0.22)	0.25 (0.10-0.40)
FAM3C (Q92520)	-0.08 (-0.42-0.27)	0.16 (0.01-0.31)	0.26 (0.11-0.41)
SRC (P12931)	-0.12 (-0.47-0.22)	0.10 (-0.05-0.25)	-0.05 (-0.20-0.11)
SELP (P16109)	-0.51 (-0.87--0.16)	0.15 (-0.00-0.30)	0.29 (0.13-0.44)
PSGL-1 (Q14242)	-0.37 (-0.70--0.03)	0.14 (-0.01-0.28)	0.08 (-0.07-0.24)
RARRES2 (Q99969)	0.01 (-0.36-0.38)	0.14 (-0.02-0.29)	0.32 (0.16-0.48)
CD84 (Q9UIB8)	-0.57 (-0.89--0.25)	0.20 (0.06-0.34)	0.26 (0.12-0.41)
ST1A1 (P50225)	-0.13 (-0.49-0.23)	0.14 (-0.01-0.30)	0.04 (-0.13-0.20)
SOD1 (P00441)	0.30 (-0.06-0.67)	-0.08 (-0.23-0.08)	-0.10 (-0.26-0.06)
SDC4 (P31431)	-0.70 (-1.03--0.37)	0.17 (0.02-0.32)	0.32 (0.17-0.47)
TM (P07204)	0.34 (-0.00-0.69)	-0.00 (-0.15-0.15)	-0.01 (-0.16-0.15)
THPO (P40225)	0.12 (-0.22-0.47)	0.06 (-0.08-0.21)	0.09 (-0.06-0.24)
THBS2 (P35442)	-0.46 (-0.82-0.10)	0.22 (0.07-0.37)	0.22 (0.06-0.38)
THBS4 (P35443)	0.27 (-0.09-0.63)	-0.12 (-0.28-0.03)	-0.00 (-0.16-0.16)
TYMP (P19971)	0.54 (0.24-0.84)	-0.09 (-0.22-0.05)	-0.02 (-0.16-0.12)
TF (P13726)	0.08 (-0.27-0.43)	0.01 (-0.14-0.16)	0.05 (-0.11-0.20)
t-PA (P00750)	0.74 (0.43-1.05)	-0.25 (-0.38--0.11)	-0.22 (-0.36--0.07)
LAP TGF-beta-1 (P01137)	-0.43 (-0.78--0.07)	0.04 (-0.11-0.20)	0.20 (0.04-0.36)
CD40 (P25942)	0.43 (0.08-0.77)	0.11 (-0.04-0.26)	0.24 (0.08-0.39)
MERTK (Q12866)	0.19 (-0.16-0.53)	-0.00 (-0.15-0.15)	0.03 (-0.12-0.19)
TYRO3 (Q06418)	-0.40 (-0.74--0.05)	-0.09 (-0.24-0.06)	0.08 (-0.08-0.24)
AXL (P30530)	0.25 (-0.08-0.59)	-0.02 (-0.17-0.13)	0.01 (-0.14-0.16)
PTPN6 (P29350)	0.06 (-0.29-0.41)	0.02 (-0.13-0.17)	-0.09 (-0.25-0.07)
VEGFA (P15692)	-0.31 (-0.67-0.04)	0.09 (-0.06-0.24)	0.22 (0.06-0.37)
VEGFD (O43915)	-0.14 (-0.49-0.21)	-0.14 (-0.29-0.01)	0.02 (-0.14-0.18)
vWF (P04275)	0.30 (-0.06-0.65)	-0.14 (-0.29-0.01)	0.030.13-0.19)
* Models are adjusted for GA, center, and AA/DHA supplementation.
Cells in blue represent significant associations following Benjamini-Hochberg FDR adjustment.
Abbreviation: AA; arachidonic acid, DHA; docosahexaenoic acid, GA; gestational age.
